# Supplementary material for: Creating a surrogate commuter network from Australian Bureau of Statistics census data
Source: Sci Data. 2019 Aug 16;6:150. doi: 10.1038/s41597-019-0137-z (PMC6697727; doi:10.1038/s41597-019-0137-z)
Supplement: Supplementary file 1 — Download metadata file [file 41597_2019_137_MOESM1_ESM.zip]

Archive with 3 entries (3 files):
- s_Fair503B_study.txt
- a_Fair503B_assay.txt
- i_Investigation.txt
