# Supplementary material for: Creating a surrogate commuter network from Australian Bureau of Statistics census data
Source: Sci Data. 2019 Aug 16;6:150. doi: 10.1038/s41597-019-0137-z (PMC6697727; doi:10.1038/s41597-019-0137-z)
Supplement: Supplementary file 1 — Download metadata file [file 41597_2019_137_MOESM1_ESM.zip › s_Fair503B_study.txt]

Source Name	Comment[source url]	Characteristics[geographical location]	Term Source REF	Term Accession Number	Characteristics[environment type]	Term Source REF	Term Accession Number	Protocol REF	Protocol REF	Sample Name	Factor Value[geographic location]
Australian bureau of statistics	https://auth.censusdata.abs.gov.au/webapi/jsf/login.xhtml	Australia	GAZ	GAZ:00000463	anthropogenic habitat	ENVO	ENVO:00002031	Selection of the commuters between usual residential (UR) and place of work (POW)	Removal of non-geographical areas, filtering for different partitioning of UR and POW areas.	Network sample
Australian bureau of statistics	https://auth.censusdata.abs.gov.au/webapi/jsf/login.xhtml	Australia	GAZ	GAZ:00000463	anthropogenic habitat	ENVO	ENVO:00002031	Selection of the set of local worker populations for SA1 and DZN partitions	Removal of non-geographical areas	Population sample
