# Supplementary material for: Creating a surrogate commuter network from Australian Bureau of Statistics census data
Source: Sci Data. 2019 Aug 16;6:150. doi: 10.1038/s41597-019-0137-z (PMC6697727; doi:10.1038/s41597-019-0137-z)
Supplement: Supplementary file 1 — Download metadata file [file 41597_2019_137_MOESM1_ESM.zip › a_Fair503B_assay.txt]

Sample Name	Protocol REF	Assay Name	Raw Data File	Comment[Data Repository]	Comment[Data Record Accession]	Comment[Data Record URI]
Network sample	data transformation	Network sample contribution to surrogate commuter network	2016_surrogate_UR_POW_commuters.dat	Zenodo	doi:10.5281/zenodo.2578459	http://doi.org/10.5281/zenodo.2578459
Population sample	data transformation	Population sample contribution to surrogate commuter network	2016_surrogate_UR_POW_commuters.dat	Zenodo	doi:10.5281/zenodo.2578459	http://doi.org/10.5281/zenodo.2578459
