# Supplementary material for: Creating a surrogate commuter network from Australian Bureau of Statistics census data
Source: Sci Data. 2019 Aug 16;6:150. doi: 10.1038/s41597-019-0137-z (PMC6697727; doi:10.1038/s41597-019-0137-z)
Supplement: Supplementary file 1 — Download metadata file [file 41597_2019_137_MOESM1_ESM.zip › i_Investigation.txt]

# Investigation File generated for Scientific Data with Investigation File Authoring Tool version 0.1.0 on 03/07/2019 - This metadata file is CC0
ONTOLOGY SOURCE REFERENCE
Term Source Name	GAZ	ENVO	ERO	OBI
Term Source File	http://data.bioontology.org/ontologies/GAZ	http://data.bioontology.org/ontologies/ENVO	http://data.bioontology.org/ontologies/ERO	http://data.bioontology.org/ontologies/OBI
Term Source Version	$Revision: 1.512 $		2013-08-02	2014-08-18
Term Source Description	Gazetteer	Environment Ontology	Eagle-I Research Resource Ontology	Ontology for Biomedical Investigations
INVESTIGATION
Investigation Identifier
Investigation Title
Investigation Description
Investigation Submission Date
Investigation Public Release Date
INVESTIGATION PUBLICATIONS
Investigation PubMed ID
Investigation Publication DOI
Investigation Publication Author List
Investigation Publication Title
Investigation Publication Status
Investigation Publication Status Term Accession Number
Investigation Publication Status Term Source REF
INVESTIGATION CONTACTS
Investigation Person Last Name
Investigation Person Mid Initials
Investigation Person First Name
Investigation Person Address
Investigation Person Phone
Investigation Person Fax
Investigation Person Email
Investigation Person Affiliation
Investigation Person Roles
Investigation Person Roles Term Accession Number
Investigation Person Roles Term Source REF
STUDY
Study Identifier	10.1038/s41597-019-0137-z
Study Title	Creating a surrogate commuter network from Australian Bureau of Statistics census data
Study Submission Date	06/09/2018
Study Public Release Date	16/08/2019
Study Description	https://www.nature.com/articles/s41597-019-0137-z
Study File Name	s_Fair503B_study.txt
Comment[Subject Keywords]	""
Comment[Manuscript Licence]	CC BY-4.0
Comment[Experimental Metadata Licence]	CC0
Comment[Supplementary Information File Name]
Comment[Supplementary Information File Type]
Comment[Supplementary Information File URL]
Comment[Data Repository]	Zenodo
Comment[Data Record Accession]	doi:10.5281/zenodo.2578459
Comment[Data Record URI]	http://doi.org/10.5281/zenodo.2578459
STUDY DESIGN DESCRIPTORS
Study Design Type	modeling and simulation objective	network analysis objective	data validation objective
Study Design Type Term Accession Number	ERO:0100102	ERO:0100103	ERO:0100094
Study Design Type Term Source REF	ERO	ERO	ERO
STUDY PUBLICATIONS
Study PubMed ID
Study Publication DOI
Study Publication Author List
Study Publication Title
Study Publication Status
Study Publication Status Term Accession Number
Study Publication Status Term Source REF
STUDY FACTORS
Study Factor Name	geographic location
Study Factor Type	geographic location
Study Factor Type Term Accession Number	GAZ:00000448
Study Factor Type Term Source REF	OBI
STUDY ASSAYS
Study Assay Measurement Type	population data
Study Assay Measurement Type Term Accession Number	ERO:0100356
Study Assay Measurement Type Term Source REF	ERO
Study Assay Technology Type	computational modeling technique
Study Assay Technology Type Term Accession Number	ERO:0001251
Study Assay Technology Type Term Source REF	ERO
Study Assay Technology Platform	""
Study Assay File Name	a_Fair503B_assay.txt
STUDY PROTOCOLS
Study Protocol Name	Selection of the commuters between usual residential (UR) and place of work (POW)	Selection of the set of local worker populations for SA1 and DZN partitions	Removal of non-geographical areas, filtering for different partitioning of UR and POW areas.	Removal of non-geographical areas	data transformation
Study Protocol Type	selection	selection	data transformation	data transformation	data transformation
Study Protocol Type Term Accession Number	OBI:0001928	OBI:0001928	OBI:0200000	OBI:0200000	OBI:0200000
Study Protocol Type Term Source REF	OBI	OBI	ERO	ERO	ERO
Study Protocol Description					
Study Protocol URI	""	""	""	""	""
Study Protocol Version					
Study Protocol Parameters Name	""	""	""	""	""
Study Protocol Parameters Name Term Accession Number	""	""	""	""	""
Study Protocol Parameters Name Term Source REF	""	""	""	""	""
Study Protocol Components Name	""	""	""	""	""
Study Protocol Components Type	""	""	""	""	""
Study Protocol Components Type Term Accession Number	""	""	""	""	""
Study Protocol Components Type Term Source REF	""	""	""	""	""
STUDY CONTACTS
Study Person Last Name	Fair	Zachreson	Prokopenko
Study Person First Name	Kristopher M.	Cameron	Mikhail
Study Person Mid Initials
Study Person Email	kristopher.fair@sydney.edu.au	""	""
Study Person Phone
Study Person Fax
Study Person Address
Study Person Affiliation	Complex Systems Research Group, School of Civil Engineering, Faculty of Engineering, The University of Sydney, Sydney, NSW, 2006, Australia	Complex Systems Research Group, School of Civil Engineering, Faculty of Engineering, The University of Sydney, Sydney, NSW, 2006, Australia	Complex Systems Research Group, School of Civil Engineering, Faculty of Engineering, The University of Sydney, Sydney, NSW, 2006, Australia
Study Person Roles
Study Person Roles Term Accession Number
Study Person Roles Term Source REF
Comment[Study Person ORCID]	0000-0001-7559-9300	0000-0002-0578-4049	0000-0002-4215-0344
Comment[Funder]
Comment[FundRef ID]
Comment[Funder Term Source REF]
Comment[Grant Identifier]
